# Supplementary material for: Deciphering the Germination Behavior of Sesame Cultivars: The Interplay of Hydrothermal Time Model Parameters and Seed Fatty Acid Profiles
Source: Plants (Basel). 2025 Nov 8;14(22):3422. doi: 10.3390/plants14223422 (PMC12656520; doi:10.3390/plants14223422)
Supplement: Supplementary file 1 [file plants-14-03422-s001.zip]

Archive with 1 entries (1 files):
- plants-3928651-supplementary.pdf
